# Supplementary material for: Genetic Characteristics and Phylogenetic Relationships of 18 Anchovy Species Based on Mitochondrial Genomes in the Seas Around China
Source: Ecol Evol. 2025 May 24;15(5):e71496. doi: 10.1002/ece3.71496 (PMC12102761; doi:10.1002/ece3.71496)
Supplement: Supplementary file 2 — Appendix S2. [file ECE3-15-e71496-s002.xlsx]

## Sheet: Sheet1
Species	ATP6		ATP8		COX1		COX2		COX3		NAD1		NAD2		NAD3		NAD4		NAD4L		NAD5		NAD6		CYTB
	start	stop	start	stop	start	stop	start	stop	start	stop	start	stop	start	stop	start	stop	start	stop	start	stop	start	stop	start	stop	start	stop
Coilia grauii	ATG	TAA	ATG	TAA	GTG	TAA	ATG	T	ATG	TA	ATG	TAA	ATG	T	ATG	T	ATG	T	ATG	TAA	ATG	TAA	ATG	TAA	ATG	T
Coilia mystus	ATG	TAA	ATG	TAA	GTG	TAA	ATG	T	ATG	TA	ATG	TAA	ATG	TA	ATG	T	ATG	T	ATG	TAA	ATG	TAA	ATG	TAA	ATG	T
Coilia nasus	ATG	TA	ATG	TAA	GTG	TAA	ATG	T	ATG	TA	ATG	TAA	ATG	TA	ATG	T	ATG	T	ATG	TAA	ATG	TAA	ATG	TAA	ATG	T
Encrasicholina heteroloba	ATG	TA	ATG	TAA	GTG	TAG	ATG	T	ATG	TA	ATG	TAA	ATG	T	ATG	T	ATG	T	ATG	TAA	ATG	TAA	ATG	TAA	ATG	T
Encrasicholina punctifer	ATG	TA	ATG	TAA	GTG	TAA	ATG	T	ATG	TA	ATG	TAA	ATG	T	ATG	T	ATG	T	ATG	TAA	ATG	TAA	ATG	TAG	ATG	T
Engraulis japonicus	ATG	TA	ATG	TAA	GTG	TAA	ATG	T	ATG	TA	ATG	TAA	ATG	T	ATG	T	ATG	T	ATG	TAA	ATG	TAG	ATG	TAG	ATG	T
Setipinna taty	ATG	TAA	ATG	TAA	GTG	TAA	ATG	T	ATG	TA	ATG	TAA	ATG	T	ATG	T	ATG	T	ATG	TAA	ATG	TAA	ATG	TAG	ATG	T
Setipinna tenuifilis	ATG	TA	ATG	TAA	GTG	TAA	ATG	T	ATG	TA	ATG	TAA	ATG	T	ATG	T	ATG	T	ATG	TAA	ATG	TAA	ATG	TAG	ATG	T
Stolephorus commersonnii	ATG	TAA	ATG	TAA	GTG	TAG	ATG	T	ATG	TA	ATG	TAA	ATG	T	ATG	T	ATG	T	ATG	TAA	ATG	TAA	ATG	TAA	ATG	T
Stolephorus insularis	ATG	TAA	ATG	TAA	GTG	TAG	ATG	T	ATG	TA	ATG	TAG	ATG	T	ATG	T	ATG	T	ATG	TAA	ATG	TAA	ATG	TAG	ATG	T
Stolephorus waitei	ATG	TAA	ATG	TAA	GTG	TAA	ATG	T	ATG	TA	ATG	TAA	ATG	T	ATG	T	ATG	T	ATG	TAA	ATG	TAA	ATG	TAG	ATG	T
Thryssa baelama	ATG	TAA	ATG	TAA	GTG	TAA	ATG	T	ATG	TA	ATG	TAG	ATG	T	ATG	T	ATG	T	ATG	TAA	ATG	TAA	ATG	TAG	ATG	T
Thryssa dussumieri	ATG	TA	ATG	TAA	GTG	TAA	ATG	T	ATG	TA	ATG	TAA	ATG	T	ATG	T	ATG	T	ATG	TAA	ATG	TAA	ATG	TAG	ATG	T
Thryssa hamiltonii	ATG	TAA	ATG	TAA	GTG	TAA	ATG	T	ATG	TA	ATG	TAA	ATG	T	ATG	T	ATG	T	ATG	TAA	ATG	TAA	ATG	TAG	ATG	T
Thryssa kammalensis	ATG	TAA	ATG	TAA	GTG	TAA	ATG	T	ATG	TA	ATG	TAA	ATG	T	ATG	T	ATG	T	ATG	TAA	ATG	TAA	ATG	TAG	ATG	T
Thryssa mystax	ATG	TAA	ATG	TAA	GTG	TAA	ATG	T	ATG	TA	ATG	TAA	ATG	T	ATG	T	ATG	T	ATG	TAA	ATG	TAA	ATG	TAG	ATG	T
Thryssa setirostris	ATG	TAA	ATG	TAA	GTG	TAA	ATG	T	ATG	TA	ATG	TAA	ATG	T	ATG	T	ATG	T	ATG	TAA	ATG	TAA	ATG	TAG	ATG	T
Thryssa vitrirostris	ATG	TAA	ATG	TAA	GTG	TAA	ATG	T	ATG	TA	ATG	TAA	ATG	T	ATG	T	ATG	T	ATG	TAA	ATG	TAA	ATG	TAG	ATG	T
